# Supplementary material for: The role of predatory nematodes in managing plant-parasitic nematodes: community dynamics and microbial implications in tropical soils
Source: Front Plant Sci. 2025 Dec 11;16:1715934. doi: 10.3389/fpls.2025.1715934 (PMC12738920; doi:10.3389/fpls.2025.1715934)
Supplement: Supplementary file 1 [file DataSheet1.zip]

Archive with 2 entries (2 files):
- Supplementary Material Presentation 2.pptx
- __MACOSX/._Supplementary Material Presentation 2.pptx
